# Supplementary material for: Surgery for pineal cysts with symptoms in the absence of hydrocephalus: a prospective cohort study
Source: eClinicalMedicine. 2025 Sep 19;89:103514. doi: 10.1016/j.eclinm.2025.103514 (PMC12495433; doi:10.1016/j.eclinm.2025.103514)
Supplement: Supplementary Tables [file mmc3.xlsx]

## Sheet: ST1-Demographics
Patient-level data of demographic characteristics
Patient ID	Age (years)	Sex	Size (mm)	% Resection	Specialist seen (Neurology)	Specialist seen (Opth)	Specialist seen (ENT)
1	30.5808	Female	13.9	100	Y	N	Y
2	33.4082	Female	15	100	Y	Y	Y
3	27.3452	Female	25	75	N	Y	Y
4	42.4575	Female	12	50	N	Y	Y
5	34.7479	Female	18	75	N	NA	Y
6	20.4575	Female	10	100	NA	NA	Y
7	32.2192	Male	15	100	N	Y	Y
8	50.274	Female	24	100	N	Y	Y
9	42.8137	Female	11	100	N	Y	Y
10	47.1753	Female	13	80	N	N	Y
11	38.4795	Male	14	100	N	N	Y
12	46.8521	Female	12	100	N	Y	Y
13	27.8438	Female	10	95	N	N	Y
14	30.6575	Female	11	95	N	N	Y
15	39.5068	Female	12	80	Y	Y	Y
16	55.3233	Female	15	90	Y	N	Y
17	21.5973	Male	15	80	N	Y	Y
18	63.4767	Male	10	60	N	Y	Y
19	50.2795	Female	20	80	N	N	Y
20	30.0685	Female	13	80	Y	Y	Y
21	36.0795	Male	15	40	N	Y	Y
22	38.2685	Female	20	90	N	Y	Y
23	56.6219	Female	14	NA	Y	N	N
24	60.7836	Male	18	70	Y	Y	Y
25	38.9644	Male	10	NA	N	Y	Y
26	36.8438	Female	13	95	N	N	Y
27	37.4055	Female	15	95	N	N	N
28	41.4932	Female	17	80	Y	Y	Y
29	43.4438	Female	10	100	N	Y	Y
30	47.8	Female	21	NA	N	Y	N
31	36.0575	Female	12	95	NA	NA	NA
32	26.2027	Female	20	NA	N	N	Y
33	27.6712	Male	11	100	N	NA	Y
34	23.4438	Female	12	100	Y	Y	Y
35	33.2027	Female	15	80	Y	Y	Y
36	26.4603	Female	16	NA	N	N	Y
37	32.137	Female	14	80	N	N	NA
38	50.8932	Female	15	100	Y	N	Y
39	37.7288	Female	15	NA	N	N	Y
40	42.4712	Female	21	80	Y	Y	N

## Sheet: ST2-Presenting Sx
Patient-level data of presenting symptoms:
Patient ID	1	2	3	4	5	6	7	8	9	10	11	12	13	14	15	16	17	18	19	20	21	22	23	24	25	26	27	28	29	30	31	32	33	34	35	36	37	38	39	40
Headache	1	1	1	1	1	1	1	1	1	1	1	1	1	1	1	1	1	1	1	1	1	1	1	1	1	1	1	1	1	1	1	1	1	1	1	1	1	1	1	1
Dizziness/Balance	1	1	1	1	1	1	NA	1	1	1	1	1	1	1	1	1	0	1	1	1	1	1	1	1	1	1	1	1	1	1	1	1	1	1	1	1	1	1	1	1
Hearing/Tinnitus	1	NA	0	1	1	1	1	0	1	1	1	0	0	0	1	1	0	1	1	1	0	0	1	0	1	0	0	1	1	0	0	1	0	1	1	1	0	1	1	1
Vision	1	NA	1	1	1	1	1	1	1	1	1	1	1	1	1	1	1	1	1	1	1	1	1	1	1	1	1	1	1	1	1	1	1	1	1	1	1	1	1	1
Upward Gaze	1	NA	1	1	0	0	1	1	1	1	1	1	1	1	1	1	0	0	1	0	0	1	1	1	1	0	0	1	1	1	NA	1	1	0	1	1	1	1	1	1
Memory	0	NA	1	1	1	1	1	1	1	1	1	1	1	1	1	0	1	1	1	1	0	1	1	1	1	1	1	1	1	1	1	1	1	1	1	1	0	1	1	1
Speech	0	NA	0	1	1	0	1	1	1	1	1	1	1	0	1	0	0	1	1	1	0	1	1	0	0	1	1	1	1	1	1	1	0	1	0	1	0	1	1	1
Concentration	1	1	1	1	1	0	1	1	1	1	1	1	1	1	1	0	1	1	1	1	0	1	1	1	1	1	1	1	1	1	1	1	0	1	1	1	1	1	1	1
Sleep	1	1	1	1	1	0	1	1	1	1	1	1	1	1	1	1	1	1	1	1	1	1	1	1	1	1	1	1	1	1	1	1	1	1	1	1	1	1	1	1
Other	1	NA	0	0	1	1	1	1	0	1	1	1	1	0	1	0	1	1	1	0	0	0	1	1	1	1	1	1	1	1	1	1	0	1	1	1	1	1	1	1
1=Symptom present
0=Symptom absent

## Sheet: ST3-Sx_3mo
Patient-level data of symptoms at 3 months post-operatively:
The study subjects were asked to compare the severity of their symptoms relatively to pre-operatively, and to categorise it into one of six levels: no longer have this symptom, much better, better, no different, worse, much worse
Patient ID	1	2	3	4	5	6	7	8	9	10	11	12	13	14	15	16	17	18	19	20	21	22	23	24	25	26	27	28	29	30	31	32	33	34	35	36	37	38	39	40
Overall	much better	much better	better	much better	much better	better	better	much better	better	better	much better	better	better	much better	much better	much better	better	worse	better	better	no different	much better	much better	much better	better	much better	better	much better	better	better	better	much better	better	NR	better	better	better	much better	better	much better
Headache	much better	no longer have	better	no longer have	much better	much better	better	much better	better	better	much better	better	no different	much better	much better	much better	better	worse	better	better	better	much better	much better	much better	better	much better	much better	much better	much better	much better	much better	much better	better	NR	better	no different	much better	no longer have	better	much better
Dizziness/Balance	NA	NA	much better	better	better	better	never had	NA	much better	better	no longer have	better	better	much better	much better	much better	no different	better	much better	much better	better	much better	much better	much better	much better	no longer have	much better	much better	much better	much better	better	much better	much better	NR	better	better	better	better	worse	much better
Hearing/Tinnitus	much better	no longer have	never had	no longer have	much better	no different	no different	better	better	no different	better	never had	never had	never had	better	never had	no different	worse	no different	better	never had	never had	never had	never had	much better	no different	much better	no different	much better	no different	no longer have	worse	never had	NR	no different	no different	never had	no different	no different	much better
Vision	better	no longer have	better	no longer have	much better	much better	no longer have	much better	much worse	worse	better	better	better	much better	better	much better	much better	no different	better	better	no different	much better	much better	better	better	much better	no longer have	much better	much better	no longer have	no longer have	much better	no different	NR	much better	much better	much better	better	worse	much better
Memory	no longer have	no longer have	better	much better	better	much worse	much better	better	better	worse	much better	much better	better	no different	better	better	better	no different	better	better	worse	no different	much better	no different	better	much better	no different	much better	no different	much better	better	better	no different	NR	no different	no different	no different	better	better	much better
Speech	NA	NA	never had	much better	NA	NA	much better	better	much better	worse	much better	much better	NA	NA	NA	NA	NA	NA	NA	NA	NA	much better	no longer have	NA	NA	much better	better	NA	no different	NA	NA	NA	NA	NR	NA	NA	NA	NA	much better	no longer have
Concentration	no longer have	no longer have	much better	much better	better	better	much better	better	better	worse	much better	much better	no different	better	much better	better	no different	no different	better	better	no different	never had	much better	much better	better	better	better	much better	no different	much better	better	better	much better	NR	better	no different	no different	much better	better	no longer have
Sleep	better	no longer have	much better	better	better	better	much better	NA	no different	better	much better	better	no different	much better	much better	better	better	much better	no different	better	no different	no different	much better	never had	better	better	much better	no different	better	better	better	better	no different	NR	no different	NA	no different	better	better	much better
Other (1)	much better	no longer have	better	no longer have	much better	better	much better	no longer have	no longer have	better	much better	no different	better	NA	much better	NA	NA	better	NA	NA	NA	NA	no longer have	NA	no longer have	no longer have	much better	no different	worse	NA	no different	better	NA	NR	no different	no longer have	NA	no longer have	no different	no longer have
Other (2)	much better	NA	NA	no longer have	much better	NA	much better	no longer have	no longer have	NA	much better	better	better	NA	no different	NA	NA	much worse	NA	NA	NA	NA	no longer have	NA	no longer have	no longer have	NA	no different	better	NA	better	no different	NA	NR	no different	no longer have	NA	much better	no different	no longer have
Other (3)	worse	NA	NA	NA	much better	NA	NA	no longer have	no longer have	NA	better	no different	much better	NA	better	NA	NA	worse	NA	NA	NA	NA	much better	NA	NA	NA	NA	no different	better	NA	better	better	NA	NR	no different	better	NA	no longer have	much worse	no longer have

## Sheet: ST4-Sx_12mo
Patient-level data of symptoms at 12 months post-operatively:
The study subjects were asked to compare the severity of their symptoms relatively to pre-operatively, and to categorise it into one of six levels: no longer have this symptom, much better, better, no different, worse, much worse
Symptom	1	2	3	4	5	6	7	8	9	10	11	12	13	14	15	16	17	18	19	20	21	22	23	24	25	26	27	28	29	30	31	32	33	34	35	36	37	38	39	40
Overall	much better	much better	better	much better	much better	better	much better	much better	much better	much better	much better	better	better	better	much better	better	better	better	better	much better	worse	much better	much better	much better	better	better	better	better	better	better	worse	much better	better	better	better	much better	better	much better	much better	much better
Headache	much better	no longer have	much better	no longer have	better	better	much better	much better	no longer have	much better	much better	better	no different	better	no longer have	better	better	no different	much better	much better	no different	no longer have	no longer have	no longer have	much better	no longer have	better	better	better	much better	better	no longer have	better	better	better	better	much better	much better	much better	much better
Dizziness/Balance	NA	NA	better	much better	NA	NA	better	no longer have	no longer have	no longer have	much better	no different	better	better	better	better	never had	better	much better	no longer have	worse	no longer have	much better	much better	no longer have	no longer have	better	better	worse	better	worse	much better	much better	better	better	no different	no different	much better	better	no longer have
Hearing/Tinnitus	no different	no longer have	never had	no longer have	much better	better	much better	much better	no longer have	never had	never had	never had	never had	never had	no different	never had	never had	worse	better	no longer have	never had	never had	much better	never had	better	no longer have	never had	no different	no different	never had	no longer have	no different	never had	no different	better	no different	never had	better	much better	better
Vision	better	much better	much better	no longer have	much better	much better	no longer have	no longer have	much better	better	better	worse	much better	much better	better	worse	much better	no longer have	no different	no longer have	never had	no longer have	better	better	better	much better	better	better	much worse	much worse	better	much better	better	much better	no different	much better	never had	better	much better	much better
Memory	NA	NA	never had	much better	NA	NA	much better	NA	no longer have	NA	better	much better	better	NA	better	NA	never had	NA	NA	much better	NA	better	NA	NA	much better	NA	NA	better	NA	much better	NA	NA	never had	never had	NA	better	never had	NA	much better	NA
Speech	much better	no longer have	better	much better	better	worse	much better	much better	no longer have	no longer have	better	much better	no different	no different	no longer have	much better	no different	no different	no different	much better	worse	better	much better	much better	much better	much better	no different	better	worse	no different	worse	better	no different	better	better	better	much better	much better	much better	much better
Concentration	no different	no longer have	much better	I never had this symptom	much better	much better	much better	much better	no different	no longer have	better	better	worse	much better	no longer have	better	no different	no longer have	better	much better	no different	better	better	much better	much better	no longer have	much better	better	no different	better	better	better	worse	better	no different	better	no different	much better	better	much better
Sleep	Vertigo/Dizziness; much better	Right eye pain; much better	Chronic fatigue; much better	Collapsing/loosing concentration; no longer have	Fainting; much better (no more fainting=	seizures; worse (they are changing, feel different but seem more frequent)	anxiety; much better	feel like going to pass out: no longer have	iNAbility to recognise wehre I am: no longer have	no longer have	nerve pain: better	better	better	NA	muscle pain: much better	NA	NA	NAusea: better	NA	weight gain: no longer have	shaky hands,nervousness,grip: much worse	light sensitivity: no different	NAusea: no longer have	none	spasm: no longer have	night terrors: no longer have	NAusea: better	NA	better	light sensitivity: no different	no different	fatigue: better	NA	better	worse	no longer have	NA	no longer have	much better	no longer have
Other (1)	Dissociation; no longer have	NA	NA	pins and needles in my face; no longer have	tinnitus; much better (no more)	dejavu; much better	phasing out; no longer have	pressure behing nose and eyes: no longer have	tremors and shakiness: no longer have	no longer have	NA	NA	better	NA	hand tremor: worse	NA	NA	tiredness: no different	NA	depression: better	pressure build up behind right ear: much worse	NA	fatigue: much better	NA	NAusea: no longer have	head pressure: no longer have	pressure: better	NA	no different	NA	much better	facial tremors: better	NA	NA	worse	no longer have	NA	much better	no longer have	no longer have
Other (2)	Pins and needles in arm; no longer have	NA	NA	NA	drop feeling; better	sickness; I no longer have this	NA	face slightly droop to left side: no longer have; could not look up withotu pain: no longer have; types incorrect words in senteces: much better; left eye half closed most of the time: no longer have	gaps in thoughts: no longer have	much better	NA	NA	NA	NA	uriNAry frequency: much better	NA	NA	NA	NA	NA	worse	NA	NA	NA	NA	nocturNAl seizures: no longer have	NA	NA	worse	NA	better	myalgia arthralgia: no different	NA	NA	worse	no different	NA	much better	better	no longer have
Other (3)	Unticked	Ticked	Unticked	Ticked	NA	Unticked	unticked	unticked	unticked	unticked	unticked	unticked	NA	ticked	unticked	NA	tick	unticked	NA	NA	ticked	none	NA	ticked	unticked	ticked	no problems that I can relate to the operation	unticked	Loss of monthly cycle: 10/10	ticked	unticked	ticked	unticked

## Sheet: ST5-Sx_LFU
Patient-level data of symptoms at last follow-up post-operatively:
The study subjects were asked to compare the severity of their symptoms relatively to pre-operatively, and to categorise it into one of six levels: no longer have this symptom, much better, better, no different, worse, much worse
Patient ID	1	2	3	4	5	6	7	8	9	10	11	12	13	14	15	16	17	18	19	20	21	22	23	24	25	26	27	28	29	30	31	32
Overall	much better	much better	much better	better	better	much better	better	much better	much better	much better	much better	better	worse	much better	much better	better	better	much better	better	much better	no different	better	much better	much better	better	much better	much better	much better	NR	better	worse	much better
Headache	no longer have	no longer have	better	better	better	much better	much better	much better	much better	much better	much better	better	worse	better	much better	better	better	much better	much better	much better	no different	better	much better	no longer have	much better	much better	much better	better	NR	better	better	much better
Dizziness/Balance	much better	no longer have	no different	much better	better	much better	much better	much better	much better	better	much better	better	no different	much better	much better	better	never had	no longer have	much better	no longer have	better	better	no longer have	better	no longer have	much better	better	better	NR	better	worse	no different
Hearing/Tinnitus	never had	no longer have	never had	better	much better	no longer have	never had	never had	worse	never had	no longer have	better	no different	no longer have	never had	never had	never had	no longer have	no different	no longer have	never had	never had	no longer have	never had	better	no longer have	better	much better	NR	nevver had	better	better
Vision	much better	no longer have	no different	better	better	much better	never had	much better	better	better	much better	worse	worse	better	no longer have	no different	better	no longer have	worse	no longer have	no different	better	better	better	better	no longer have	much better	much better	NR	worse	better	much better
Memory	no longer have	no longer have	better	better	NA	no different	much better	much better	no different	better	better	better	no different	no different	no different	no different	no different	no longer have	better	better	worse	better	much better	no different	much better	much better	worse	better	NR	better	worse	better
Speech	no longer have	no longer have	never had	NA	NA	never had	much better	much better	much better	never had	better	better	no different	never had	much better	never had	never had	no longer have	no longer have	never had	never had	better	no longer have	never had	much better	much better	no different	much better	NR	much better	no different	bettter
Concentration	no longer have	no longer have	better	better	better	better	much better	much better	better	better	better	better	worse	much better	better	no different	never had	no longer have	better	much better	worse	no different	no longer have	better	much better	much better	no different	much better	NR	much better	worse	better
Sleep	much better	no longer have	better	much better	better	better	no longer have	much better	much better	much better	much better	better	much worse	much better	no longer have	better	no different	no longer have	better	much better	no different	no different	much better	never had	better	much better	much better	better	NR	no different	better	better
Other (1)	Dissociation; I no longer have this symptom	NA	NA	Double Vision: much better	NA	déjà vu/seizures: better	NA	faints: much better	ns: no longer have	ns: no longer have	cold sweats: much better	nausea: no different	NA	Parinaud: much better	NA	NA	NA	fatigue: no longer have	depersonalisation: much better	NA	Migraines: no different	NA	oesophageal stricture: no different	ticked	spasms/jerks: no longer have	nocturnal seizures: no longer have	nausea: much better	joint pain: much worse	NR	NA	limb numbness: no different	NA
Other (2)	temperature intolerance: no longer have	NA	NA	Ice pick headaches: much better	NA	seizures: much better	NA	photophobia: no longer have	ns: no longer have	ns: no longer have	tingling: much better	neck pain: no different	NA	NA	NA	NA	NA	NA	NA	NA	Shaky hands/nervousness: much better	NA	blocked ears: better	NA	Nausea: no longer have	POTS: no longer have	head pressure: much better	NA	NR	NA	nausea: better	NA
Other (3)	better	NA	NA	Left sided weakness causing collapse: much better	NA	NA	NA	facial pain: no longer have	NA	ns: no longer have	tinnitus: much better	nos: better	NA	NA	NA	NA	NA	NA	NA	NA	seeing things in corner of eyes: much better	NA	tingling lips cheeks: better	NA	NA	absence seizures: no longer have	fatigue: better	NA	NR	NA	tremors: no different	NA
Follow-up years	5	5	5	4	4	4	4	4	4	3	3	3	3	3	3	3	3	3	3	2	2	2	2	2	2	2	2	2	1	2	2	2
Summary:
Symptom	Improved	Worse	Unchanged	N	Improved_formatted	Worse_formatted	Unchanged_formatted
Overall	28	2	1	31	90.3% (28/31)	6.5% (2/31)	3.2% (1/31)
Headache	29	1	1	31	93.5% (29/31)	3.2% (1/31)	3.2% (1/31)
Dizziness_Balance	26	1	3	30	86.7% (26/30)	3.3% (1/30)	10% (3/30)
Hearing_Tinnitus	16	1	2	19	84.2% (16/19)	5.3% (1/19)	10.5% (2/19)
Vision	23	4	3	30	76.7% (23/30)	13.3% (4/30)	10% (3/30)
Memory	19	3	8	30	63.3% (19/30)	10% (3/30)	26.7% (8/30)
Speech	16	0	3	19	84.2% (16/19)	0% (0/19)	15.8% (3/19)
Concentration	24	3	3	30	80% (24/30)	10% (3/30)	10% (3/30)
Sleep	25	1	4	30	83.3% (25/30)	3.3% (1/30)	13.3% (4/30)

## Sheet: ST6-Presenting_QoL
Patient-level quality of life data at presentation:
Raw scores:
	Patient ID	1	2	3	4	5	6	7	8	9	10	11	12	13	14	15	16	17	18	19	20	21	22	23	24	25	26	27	28	29	30	31	32	33	34	35	36	37	38	39	40
	1. Do you have any trouble doing strenuous activities, like carrying a heavy shopping bag or a suitcase?	2	1	3	4	4	3	1	3	3	NR	3	4	2	2	2	3	1	3	2	NA	4	2	3	2	1	4	2	4	4	1	3	2	2	3	3	4	3	3	3	2
	2. Do you have any trouble taking a long walk?	2	1	4	4	4	3	2	3	3	NR	1	4	3	3	2	2	4	3	2	NA	3	1	3	2	1	4	2	4	3	3	4	2	2	3	1	4	3	4	4	2
	3. Do you have any trouble taking a short walk outside of the house?	1	1	4	4	2	2	1	1	1	NR	1	3	2	2	1	1	3	2	2	1	2	1	3	2	1	3	1	4	3	2	2	1	2	2	1	4	2	3	3	1
	4. Do you need to stay in bed or a chair during the day?	3	1	4	3	4	3	2	1	1	NR	2.5	4	2	4	1	1	3	1	2	2	2	2	3	1	2	4	2	4	3	2	3	4	2	2	1	3	2	3	3	2
	5. Do you need help with eating, dressing, washing yourself or using the toilet?	1	1	1	4	4	2	1	1	1	NR	1	1	1	2	1	1	1	1	1	1	1	1	1	1	1	1	1	4	2	1	2	1	1	1	1	2	1	1	2	1
	6. Were you limited in doing either your work or other daily activities?	3	3	4	4	4	4	4	3	3	NR	2	4	3	4	2	2	2	4	3	4	3	3	4	2	4	4	2	4	4	3	3	4	2	3	2	4	3	4	4	2
	7. Were you limited in pursuing your hobbies or other leisure time activities?	4	2	4	4	4	3	3	3	3	NR	2	4	3	4	2	2	2	4	2	4	3	3	4	4	4	4	4	4	4	3	4	4	3	4	NA	4	4	4	4	2
	8. Were you short of breath?	2	1	1	1	2	1	1	1	1	NR	1	1	2	3	2	3	1	2	1	NA	2	1	4	1	1	3	1	3	3	1	3	2	2	3	2	4	1	1	3	2
	9. Have you had pain (including headache)?	4	4	4	4	4	4	4	4	4	NR	4	4	4	4	3	4	4	4	3	4	4	4	4	3	4	4	3	4	4	4	4	4	4	4	4	4	4	4	4	3
	10. Did you need to rest?	4	2	4	4	4	4	4	4	3	NR	3	4	4	4	4	3	3	3	2	4	3	3	4	4	4	4	2	4	4	3	4	4	4	4	3	4	4	4	4	2
	11. Have you had trouble sleeping?	4	2	4	4	4	3	4	4	NA	NR	4	4	4	4	2	4	4	4	3	4	3	3	4	2	4	3	4	4	4	4	4	1	4	4	3	4	4	4	4	3
	12. Have you felt weak?	4	1	4	4	4	4	1	4	3	NR	4	4	2	4	3	2	3	3	2	4	2	3	4	2	4	4	3	4	3	3	4	3	2	4	3	2	2	3	4	2
	13. Have you lacked appetite?	1	1	4	4	3	3	1	1	1	NR	2	2	1	2	3	3	3	2	3	4	1	2	3	1	2	3	1	2	4	2	2	2	2	4	1	3	3	2	3	2
	14. Have you felt nauseated?	3	2	1	4	4	4	1	3	2	NR	2	4	2	4	2	3	2	3	3	1	1	2	4	2	4	4	4	4	3	3	3	3	3	2	2	3	1	2	4	2
	15. Have you vomited?	1	1	1	1	3	4	1	1	1	NR	2	2	1	4	1	1	1	1	1	1	1	2	3	1	1	1	1	2	1	1	1	1	1	1	1	NA	1	1	2	1
	16. Have you been constipated?	1	1	3	4	3	1	1	3	NA	NR	1	2	1	2	3	1	1	1	1	4	2	2	3	1	2	1	1	2	4	1	1	3	1	2	1	NA	3	1	3	2
	17. Have you had diarrhoea?	1	2	1	1	1	4	1	1	1	NR	1	2	1	1	1	1	1	1	2	1	2	2	1	1	1	1	3	4	1	1	2	3	1	1	3	2	1	3	1	2
	18. Were you tired?	4	4	4	4	4	4	3	3	3	NR	4	4	4	4	4	3	4	4	3	4	3	4	4	2	4	4	4	4	4	3	4	4	3	4	4	4	4	4	4	2
	19. Did pain interfere with your daily activities?	3	3	4	4	4	4	4	3	4	NR	2	4	4	4	3	3	4	4	3	4	4	3	4	3	4	4	2	4	3	3	4	4	3	3	2	4	4	4	4	3
	20. Have you had difficulty in concentrating on things, like reading a newspaper or watching television?	3	2	4	4	4	3	4	3	4	NR	3	4	4	4	3	2	3	2	2	4	3	2	4	2	3	4	3	4	4	4	3	4	2	3	2	3	3	4	4	1
	21. Did you feel tense?	3	1	4	4	4	4	4	3	1	NR	3	3	4	3	4	2	2	3	3	4	3	1	4	2	1	4	1	3	3	3	2	4	2	3	3	3	3	2	3	2
	22. Did you worry?	3	2	4	4	4	3	4	2	1	NR	3	3	2	3	2	2	3	3	3	4	3	1	4	2	3	4	1	4	4	3	3	4	4	3	4	2	3	2	3	2
	23. Did you feel irritable?	3	3	4	4	4	2	4	3	3	NR	3	3	3	4	2	2	2	2	3	4	2	2	4	2	3	4	2	4	3	1	4	4	4	4	4	3	4	2	3	3
	24. Did you feel depressed?	3	3	4	4	4	2	3	2	2	NR	3	3	1	3	2	2	2	2	2	4	3	2	4	2	2	2	1	4	3	2	4	4	2	4	2	2	4	2	2	1
	25. Have you had difficulty remembering things?	3	3	4	4	4	4	3	4	3	NR	3	4	2	3	3	2	3	3	2	4	2	4	4	2	2	3	3	4	4	3	3	4	3	4	3	4	2	2	4	1
	26. Has your physical condition or medical treatment interfered with your family life?	3	3	4	2	4	4	3	3	3	NR	2	4	3	4	4	3	3	2	3	4	2	4	4	3	4	4	3	4	4	3	3	4	3	3	2	4	2	4	4	2
	27. Has your physical condition or medical treatment interfered with your social activities?	4	2	4	4	4	4	3	4	3	NR	2	4	3	4	4	3	4	3	3	4	3	4	4	3	4	4	4	4	4	2	4	4	2	3	2	4	3	4	4	2
	28. Has your physical condition or medical treatment caused you financial difficulties?	1	1	4	1	4	4	2	1	3	NR	2	1	2	3	2	4	4	3	1	4	4	1	4	1	4	4	1	1	4	1	2	4	1	1	1	4	1	4	4	2
	29. How would you rate your overall health during the past week?	2	2.5	2	3	1	2	3	3	5	NR	3	2	2	1	3	3	3	3	4	2	3	3	2	NA	3	2	4	1	2	4	2	3	4	3	4	3	5	3	2	3
	30. How would you rate your overall quality of life during the past week?	3	2.5	1	3	1	1	2	3	5	NR	3	2	3	1	3	4	6	3	4	2	1	3	2	3	3	2	4	1	1	4	2	2	4	4	4	4	3	3	2	4
Computed scores:
Domain	Class	1	2	3	4	5	6	7	8	9	10	11	12	13	14	15	16	17	18	19	20	21	22	23	24	25	26	27	28	29	30	31	32	33	34	35	36	37	38	39	40
QL2.scaled	Global Health Status	25	25	8.33333	33.3333	0	8.33333	25	33.3333	66.6667	NA	33.3333	16.6667	25	0	33.3333	41.6667	58.3333	33.3333	50	16.6667	16.6667	33.3333	16.6667	33.3333	33.3333	16.6667	50	0	8.33333	50	16.6667	25	50	41.6667	50	41.6667	50	33.3333	16.6667	41.6667
PF2.scaled	Functional Scales	73.3333	100	26.6667	6.66667	13.3333	46.6667	86.6667	73.3333	73.3333	NA	76.6667	26.6667	66.6667	46.6667	86.6667	80	53.3333	66.6667	73.3333	88.8889	53.3333	86.6667	46.6667	80	93.3333	26.6667	80	0	33.3333	73.3333	40	66.6667	73.3333	60	86.6667	20	60	40	33.3333	80
RF2.scaled	Functional Scales	16.6667	50	0	0	0	16.6667	16.6667	33.3333	33.3333	NA	66.6667	0	33.3333	0	66.6667	66.6667	66.6667	0	50	0	33.3333	33.3333	0	33.3333	0	0	33.3333	0	0	33.3333	16.6667	0	50	16.6667	66.6667	0	16.6667	0	0	66.6667
EF.scaled	Functional Scales	33.3333	58.3333	0	0	0	41.6667	8.33333	50	75	NA	33.3333	33.3333	50	25	50	66.6667	58.3333	50	41.6667	0	41.6667	83.3333	0	66.6667	58.3333	16.6667	91.6667	8.33333	25	58.3333	25	0	33.3333	16.6667	25	50	16.6667	66.6667	41.6667	66.6667
CF.scaled	Functional Scales	33.3333	50	0	0	0	16.6667	16.6667	16.6667	16.6667	NA	33.3333	0	33.3333	16.6667	33.3333	66.6667	33.3333	50	66.6667	0	50	33.3333	0	66.6667	50	16.6667	33.3333	0	0	16.6667	33.3333	0	50	16.6667	50	16.6667	50	33.3333	0	100
SF.scaled	Functional Scales	16.6667	50	0	33.3333	0	0	33.3333	16.6667	33.3333	NA	66.6667	0	33.3333	0	0	33.3333	16.6667	50	33.3333	0	50	0	0	33.3333	0	0	16.6667	0	0	50	16.6667	0	50	33.3333	66.6667	0	50	0	0	66.6667
FA.scaled	Symptom Scales	100	44.4444	100	100	100	100	55.5556	88.8889	66.6667	NA	88.8889	100	77.7778	100	88.8889	55.5556	77.7778	77.7778	44.4444	100	55.5556	77.7778	100	55.5556	100	100	66.6667	100	88.8889	66.6667	100	88.8889	66.6667	100	77.7778	77.7778	77.7778	88.8889	100	33.3333
NV.scaled	Symptom Scales	33.3333	16.6667	0	50	83.3333	100	0	33.3333	16.6667	NA	33.3333	66.6667	16.6667	100	16.6667	33.3333	16.6667	33.3333	33.3333	0	0	33.3333	83.3333	16.6667	50	50	50	66.6667	33.3333	33.3333	33.3333	33.3333	33.3333	16.6667	16.6667	66.6667	0	16.6667	66.6667	16.6667
PA.scaled	Symptom Scales	83.3333	83.3333	100	100	100	100	100	83.3333	100	NA	66.6667	100	100	100	66.6667	83.3333	100	100	66.6667	100	100	83.3333	100	66.6667	100	100	50	100	83.3333	83.3333	100	100	83.3333	83.3333	66.6667	100	100	100	100	66.6667
DY.scaled	Symptom Scales	33.3333	0	0	0	33.3333	0	0	0	0	NA	0	0	33.3333	66.6667	33.3333	66.6667	0	33.3333	0	NA	33.3333	0	100	0	0	66.6667	0	66.6667	66.6667	0	66.6667	33.3333	33.3333	66.6667	33.3333	100	0	0	66.6667	33.3333
SL.scaled	Symptom Scales	100	33.3333	100	100	100	66.6667	100	100	NA	NA	100	100	100	100	33.3333	100	100	100	66.6667	100	66.6667	66.6667	100	33.3333	100	66.6667	100	100	100	100	100	0	100	100	66.6667	100	100	100	100	66.6667
AP.scaled	Symptom Scales	0	0	100	100	66.6667	66.6667	0	0	0	NA	33.3333	33.3333	0	33.3333	66.6667	66.6667	66.6667	33.3333	66.6667	100	0	33.3333	66.6667	0	33.3333	66.6667	0	33.3333	100	33.3333	33.3333	33.3333	33.3333	100	0	66.6667	66.6667	33.3333	66.6667	33.3333
CO.scaled	Symptom Scales	0	0	66.6667	100	66.6667	0	0	66.6667	NA	NA	0	33.3333	0	33.3333	66.6667	0	0	0	0	100	33.3333	33.3333	66.6667	0	33.3333	0	0	33.3333	100	0	0	66.6667	0	33.3333	0	NA	66.6667	0	66.6667	33.3333
DI.scaled	Symptom Scales	0	33.3333	0	0	0	100	0	0	0	NA	0	33.3333	0	0	0	0	0	0	33.3333	0	33.3333	33.3333	0	0	0	0	66.6667	100	0	0	33.3333	66.6667	0	0	66.6667	33.3333	0	66.6667	0	33.3333
FI.scaled	Symptom Scales	0	0	100	0	100	100	33.3333	0	66.6667	NA	33.3333	0	33.3333	66.6667	33.3333	100	100	66.6667	0	100	100	0	100	0	100	100	0	0	100	0	33.3333	100	0	0	0	100	0	100	100	33.3333

## Sheet: ST7-QoL_3mo
Patient-level quality of life data at 3 months post-operatively:
Raw scores:
	Patient ID	1	2	3	4	5	6	7	8	9	10	11	12	13	14	15	16	17	18	19	20	21	22	23	24	25	26	27	28	29	30	31	32	33	34	35	36	37	38	39	40
	1. Do you have any trouble doing strenuous activities, like carrying a heavy shopping bag or a suitcase?	2	2	2	4	3	1	2	2	3	3	1	2	1	1	1	2	2	3	3	1	3	2	2	2	2	2	2	4	3	2	4	1	2	NA	2	2	2	1	4	2
	2. Do you have any trouble taking a long walk?	3	3	1	4	3	1	3	1	3	4	1	1	2	1	1	1	4	3	2	1	4	1	1	1	3	2	1	4	2	2	4	1	2	NA	2	1	2	2	4	2
	3. Do you have any trouble taking a short walk outside of the house?	1	1	1	4	3	1	1	1	3	2	1	1	1	1	1	1	3	2	1	1	1	1	1	1	2	1	1	3	2	1	2	1	1	NA	1	1	1	1	3	1
	4. Do you need to stay in bed or a chair during the day?	2	2	1	2	3	1	1	1	2	3	1	2	1	2	1	1	3	2	1	1	2	1	1	1	3	1	1	3	3	1	3	1	2	NA	2	1	1	2	3	1
	5. Do you need help with eating, dressing, washing yourself or using the toilet?	1	1	1	4	3	1	1	1	1	1	1	1	1	1	1	1	1	1	1	1	1	1	1	1	2	1	1	2	2	1	2	1	1	NA	2	1	1	1	1	1
	6. Were you limited in doing either your work or other daily activities?	3	3	1	4	3	1	1	1	3	2	1	2	2	1	1	1	2	3	2	1	1	1	1	2	3	3	1	2	2	2	4	1	2	NA	3	2	2	2	4	2
	7. Were you limited in pursuing your hobbies or other leisure time activities?	3	3	1	4	3	2	2	1	3	3	1	2	2	2	1	2	2	3	2	1	2	1	1	3	3	3	2	4	3	1	3	1	2	NA	3	2	2	2	4	2
	8. Were you short of breath?	1	1	2	1	3	1	2	1	1	2	1	1	1	1	1	2	2	2	1	1	1	1	2	1	1	1	1	2	3	1	1	2	2	NA	1	1	1	1	3	2
	9. Have you had pain (including headache)?	2	2	2	4	3	2	2	2	3	3	2	2	4	2	1	2	3	4	2	2	4	1	2	2	3	1	3	2	1	2	2	1	3	NA	3	1	2	2	4	2
	10. Did you need to rest?	3	3	2	4	3	3	1	2	3	3	1	2	2	2	2	2	3	3	2	2	3	1	2	2	3	2	2	3	2	2	3	2	3	NA	2	2	2	2	4	2
	11. Have you had trouble sleeping?	3	3	2	4	1	1	1	2	1	2	2	2	3.5	1	2	1	2	1	2	1	2	1	2	1	3	2	1	4	2	2	2	1	3	NA	3	3	3	1	1	2
	12. Have you felt weak?	2	2	1	4	3	1	1	1	2	3	2	1	2	2	1	2	3	4	1	1	3	1	1	1	3	2	1	3	2	2	3	1	2	NA	2	2	2	2	4	2
	13. Have you lacked appetite?	1	1	1	4	3	1	1	1	1	3	1	1	1	1	1	2	2	2	1	1	1	1	2	1	1	1	1	1	3	2	3	1	1	NA	1	1	3	1	4	1
	14. Have you felt nauseated?	1	1	1	4	3	1	1	1	2	3	2	2	1	2	1	2	3	2	1	1	2	1	2	1	2	1	2	3	1	1	2	2	2	NA	3	3	3	1	4	2
	15. Have you vomited?	1	1	1	1	2	1	1	1	1	1	1	1	1	1	1	2	2	1	1	1	1	1	1	1	1	1	1	2	1	1	1	1	1	NA	2	2	1	1	1	1
	16. Have you been constipated?	1	1	1	4	2	1	1	1	3	2	1	2	1	1	1	1	1	1	1	1	3	1	2	1	1	1	1	1	2	1	2	3	1	NA	2	2	2	1	1	1
	17. Have you had diarrhoea?	1	1	2	1	1	1	1	1	1	3	1	2	1	1	1	2	1	2	1	1	1	1	1	1	2	1	1	2	2	1	1	2	1	NA	1	3	1	1	1	1
	18. Were you tired?	3	3	2	4	4	2	2	2	3	3	2	2	4	2	2	2	3	4	NA	2	3	2	2	1	3	3	3	4	3	2	4	2	3	NA	3	1	4	2	4	2
	19. Did pain interfere with your daily activities?	3	3	2	4	3	1	1	1	3	3	1	1.5	2.5	1	1	1	3	4	3	2	3	1	1	1	2	1	1	3	2	1	3	1	2	NA	2	2	2	1	3	2
	20. Have you had difficulty in concentrating on things, like reading a newspaper or watching television?	3	3	1	4	3	1	1	1	4	2	1	2	4	2	1	1	2	3	1	1	3	1	2	2	2	2	2	2	2	1	2	1	2	NA	2	1	2	1	4	2
	21. Did you feel tense?	2	2	2	4	2	1	1	1	1	2	1	3	2	1	1	1	2	2	1	2	3	1	2	1	2	2	1	4	3	1	1	2	2	NA	2	1	1	1	1	1
	22. Did you worry?	2	2	2	4	4	1	1	1	2	2	2	3	1	1	2	1	2	2	2	2	4	1	2	1	2	3	2	4	1	1	3	2	3	NA	3	2	1	1	2	1
	23. Did you feel irritable?	1	1	2	4	2	1	1	1	1	2	1	3	2	2	1	1	3	2	2	2	3	1	2	1	2	1	1	4	3	1	2	1	3	NA	3	1	2	1	2	1
	24. Did you feel depressed?	1	1	1	4	1	1	1	1	1	2	1	3	1	1	1	1	3	2	2	2	4	1	2	1	2	2	1	4	3	1	3	1	2	NA	1	3	3	1	2	1
	25. Have you had difficulty remembering things?	1	1	2	4	2	1	1	1	2	2	1	2	1	3	2	2	2	2	1	2	3	3	2	2	1	1	3	2	3	1	2	1	3	NA	2	2	2	1	2	1
	26. Has your physical condition or medical treatment interfered with your family life?	3	3	1	2	3	2	1	1	4	3	1	2	1	1	1	2	2	3	2	2	2	1	2	2	2	1	2	3	3	1	3	1	2	NA	2	NA	2	1	4	2
	27. Has your physical condition or medical treatment interfered with your social activities?	3	3	1	4	3	1	1	1	4	3	1	3	NA	2	1	NA	3	3	2	2	4	1	2	3	2	2	2	3	3	1	3	1	2	NA	3	2	2	2	4	2
	28. Has your physical condition or medical treatment caused you financial difficulties?	2	2	2	2	3	1	1	1	1	1	2	2	NA	1	1	NA	2	2	3	1	4	1	1	2	4	3	1	1	3	1	3	2	1	NA	2	2	3	2	4	2
	29. How would you rate your overall health during the past week?	3	3	5	5	3	6	5.5	6	4	4	5	5	4	6	7	5	1	2	5	6	3	7	6	5	4	6	4	3	3	4	5	6	4	NA	4	3	4	6	2	6
	30. How would you rate your overall quality of life during the past week?	3	3	6	5	3	6	6	6	5	4	6	5	5	6	7	6	3	2	5	6	2	7	6	5	5	5	5	4	5	6	5	6	5	NA	4	7	4	6	2	7
Computed Scores:
Domain	Class	1	2	3	4	5	6	7	8	9	10	11	12	13	14	15	16	17	18	19	20	21	22	23	24	25	26	27	28	29	30	31	32	33	34	35	36	37	38	39	40
QL2.scaled	Global Health Status	33.3333	33.3333	75	66.6667	33.3333	83.3333	79.1667	83.3333	58.3333	50	75	66.6667	58.3333	83.3333	100	75	16.6667	16.6667	66.6667	83.3333	25	100	83.3333	66.6667	58.3333	75	58.3333	41.6667	50	66.6667	66.6667	83.3333	58.3333	NA	50	66.6667	50	83.3333	16.6667	91.6667
PF2.scaled	Functional Scales	73.3333	73.3333	93.3333	13.3333	33.3333	100	80	93.3333	53.3333	46.6667	100	86.6667	93.3333	93.3333	100	93.3333	46.6667	60	80	100	60	93.3333	93.3333	93.3333	53.3333	86.6667	93.3333	26.6667	53.3333	86.6667	33.3333	100	80	NA	73.3333	93.3333	86.6667	86.6667	33.3333	86.6667
RF2.scaled	Functional Scales	33.3333	33.3333	100	0	33.3333	83.3333	83.3333	100	33.3333	50	100	66.6667	66.6667	83.3333	100	83.3333	66.6667	33.3333	66.6667	100	83.3333	100	100	50	33.3333	33.3333	83.3333	33.3333	50	83.3333	16.6667	100	66.6667	NA	33.3333	66.6667	66.6667	66.6667	0	66.6667
EF.scaled	Functional Scales	83.3333	83.3333	75	0	58.3333	100	100	100	91.6667	66.6667	91.6667	33.3333	83.3333	91.6667	91.6667	100	50	66.6667	75	66.6667	16.6667	100	66.6667	100	66.6667	66.6667	91.6667	0	50	100	58.3333	83.3333	50	NA	58.3333	75	75	100	75	100
CF.scaled	Functional Scales	66.6667	66.6667	83.3333	0	50	100	100	100	33.3333	66.6667	100	66.6667	50	50	83.3333	83.3333	66.6667	50	100	83.3333	33.3333	66.6667	66.6667	66.6667	83.3333	83.3333	50	66.6667	50	100	66.6667	100	50	NA	66.6667	83.3333	66.6667	100	33.3333	83.3333
SF.scaled	Functional Scales	33.3333	33.3333	100	33.3333	33.3333	83.3333	100	100	0	33.3333	100	50	100	83.3333	100	66.6667	50	33.3333	66.6667	66.6667	33.3333	100	66.6667	50	66.6667	83.3333	66.6667	33.3333	33.3333	100	33.3333	100	66.6667	NA	50	66.6667	66.6667	83.3333	0	66.6667
FA.scaled	Symptom Scales	55.5556	55.5556	22.2222	100	77.7778	33.3333	11.1111	22.2222	55.5556	66.6667	22.2222	22.2222	55.5556	33.3333	22.2222	33.3333	66.6667	88.8889	16.6667	22.2222	66.6667	11.1111	22.2222	11.1111	66.6667	44.4444	33.3333	77.7778	44.4444	33.3333	77.7778	22.2222	55.5556	NA	44.4444	22.2222	55.5556	33.3333	100	33.3333
NV.scaled	Symptom Scales	0	0	0	50	50	0	0	0	16.6667	33.3333	16.6667	16.6667	0	16.6667	0	33.3333	50	16.6667	0	0	16.6667	0	16.6667	0	16.6667	0	16.6667	50	0	0	16.6667	16.6667	16.6667	NA	50	50	33.3333	0	50	16.6667
PA.scaled	Symptom Scales	50	50	33.3333	100	66.6667	16.6667	16.6667	16.6667	66.6667	66.6667	16.6667	25	75	16.6667	0	16.6667	66.6667	100	50	33.3333	83.3333	0	16.6667	16.6667	50	0	33.3333	50	16.6667	16.6667	50	0	50	NA	50	16.6667	33.3333	16.6667	83.3333	33.3333
DY.scaled	Symptom Scales	0	0	33.3333	0	66.6667	0	33.3333	0	0	33.3333	0	0	0	0	0	33.3333	33.3333	33.3333	0	0	0	0	33.3333	0	0	0	0	33.3333	66.6667	0	0	33.3333	33.3333	NA	0	0	0	0	66.6667	33.3333
SL.scaled	Symptom Scales	66.6667	66.6667	33.3333	100	0	0	0	33.3333	0	33.3333	33.3333	33.3333	83.3333	0	33.3333	0	33.3333	0	33.3333	0	33.3333	0	33.3333	0	66.6667	33.3333	0	100	33.3333	33.3333	33.3333	0	66.6667	NA	66.6667	66.6667	66.6667	0	0	33.3333
AP.scaled	Symptom Scales	0	0	0	100	66.6667	0	0	0	0	66.6667	0	0	0	0	0	33.3333	33.3333	33.3333	0	0	0	0	33.3333	0	0	0	0	0	66.6667	33.3333	66.6667	0	0	NA	0	0	66.6667	0	100	0
CO.scaled	Symptom Scales	0	0	0	100	33.3333	0	0	0	66.6667	33.3333	0	33.3333	0	0	0	0	0	0	0	0	66.6667	0	33.3333	0	0	0	0	0	33.3333	0	33.3333	66.6667	0	NA	33.3333	33.3333	33.3333	0	0	0
DI.scaled	Symptom Scales	0	0	33.3333	0	0	0	0	0	0	66.6667	0	33.3333	0	0	0	33.3333	0	33.3333	0	0	0	0	0	0	33.3333	0	0	33.3333	33.3333	0	0	33.3333	0	NA	0	66.6667	0	0	0	0
FI.scaled	Symptom Scales	33.3333	33.3333	33.3333	33.3333	66.6667	0	0	0	0	0	33.3333	33.3333	NA	0	0	NA	33.3333	33.3333	66.6667	0	100	0	0	33.3333	100	66.6667	0	0	66.6667	0	66.6667	33.3333	0	NA	33.3333	33.3333	66.6667	33.3333	100	33.3333

## Sheet: ST8-QoL_12mo
Patient-level quality of life data at 12 months post-operatively:
Raw scores:
	Patient ID	1	2	3	4	5	6	7	8	9	10	11	12	13	14	15	16	17	18	19	20	21	22	23	24	25	26	27	28	29	30	31	32	33	34	35	36	37	38	39	40
	1. Do you have any trouble doing strenuous activities, like carrying a heavy shopping bag or a suitcase?	1	1	1	4	2	1	1	2	1	1	2	1	1	3	1	2	2	2	1	1	3	1	1	1	1	2	3	4	4	1	3	1	2	2	2	2	4	1	3	1
	2. Do you have any trouble taking a long walk?	1	1	1	4	1	3	1	1	1	1	1	1	1	1	1	2	4	2	2	1	3	1	1	1	1	2	1	4	3	2	4	1	2	2	2	2	4	1	3	1
	3. Do you have any trouble taking a short walk outside of the house?	1	1	1	4	1	1	1	1	1	1	1	1	1	1	1	1	3	1	1	1	1	1	1	1	1	1	1	2.5	1	2	2	1	1	1	1	1	4	1	3	1
	4. Do you need to stay in bed or a chair during the day?	2	1	2	2	1	4	1	1	1	1	1	2	2	1	1	1	3	1	1	1	1	1	1	1	1	1	2	2	2	1	2	2	2	2	1	1	2	2	3	2
	5. Do you need help with eating, dressing, washing yourself or using the toilet?	1	1	1	4	1	1	1	1	1	1	1	1	1	2	1	1	1	1	1	1	1	1	1	1	1	1	1	2.5	1	1	3	1	1	1	1	1	2	1	1	1
	6. Were you limited in doing either your work or other daily activities?	2	1	2	4	1	4	1	1	1	1	1	2	2	2	1	2	2	2	1	2	3	2	1	2	2	2	3	2.5	4	1	3	1	2	2	2	3	1	1	3	1
	7. Were you limited in pursuing your hobbies or other leisure time activities?	2	1	1	4	1	4	1	1	1	1	1	2	1	2	2	2	2	2	1	2	4	1	1	2	2	2	3	3	4	1	3	1	2	1	2	3	1	1	3	2
	8. Were you short of breath?	1	1	1	1	1	4	1	1	1	1	1	1	2	1	2	1	1	2	1	1	1	1	1	1	1	1	1	2	3	1	3	2	2	2	2	3	1	1	2	1
	9. Have you had pain (including headache)?	2	1	2	4	2	4	1	2	1	1	2	2	3	3	1	2	4	3	2	2	3	1	1	1	2	1	4	3.5	2	2	3	1	3	2	3	4	2	2	3	2
	10. Did you need to rest?	2	1	2	4	2	4	1	1	1	1	1	2	2	2	2	2	3	3	2	1	1	2	1	2	1	2	4	3	3	3	3	2	3	2	2	4	1	2	3	2
	11. Have you had trouble sleeping?	2	1	2	4	2	1	1	1	1	1	2	2	4	1	1	2	4	1	1	1	3	1	2	1	2	1	3	2.5	3	2	3	1	3	1	3	2	3	1	2	1
	12. Have you felt weak?	1	1	1	4	2	3	1	1	1	1	2	2	1	2	2	2	2	4	2	1	2	1	1	1	1	2	3	2.5	3	1	3	1	2	2	2	4	1	1	3	1
	13. Have you lacked appetite?	1	1	1	4	1	2	1	1	1	1	3	1	1	1	1	1	2	2	1	1	1	1	2	1	1	1	1	1	4	1	3	2	1	1	1	2	3	1	2	1
	14. Have you felt nauseated?	1	1	1	4	1	4	1	1	1	1	2	2	1	1	1	3	2	2	1	2	1	1	2	1	1	1	3	2	2	1	1	2	2	1	2	4	1	1	3	2
	15. Have you vomited?	1	1	1	1	1	4	1	1	1	1	1	1	1	1	1	2	1	1	1	2	1	1	1	1	1	1	1	1	1	1	1	1	1	1	1	NA	1	1	1	1
	16. Have you been constipated?	1	1	1	4	1	1	1	1	1	1	1	1	1	1	1	1	1	1	3	1	1	1	4	1	1	1	1	1	3	1	1	4	1	1	1	3	1	1	1	1
	17. Have you had diarrhoea?	1	1	1	1	1	4	1	1	1	1	1	1	1	2	1	3	1	2	1	1	1	1	1	1	1	1	1	3	2	1	1	3	1	1	1	2	1	1	1	1
	18. Were you tired?	2	1	2	4	2	4	1	2	1	1	2	2	2	3	2	3	4	3	2	2	1	2	2	1	2	2	4	3	4	2	3	2	3	2	3	4	3	3	3	2
	19. Did pain interfere with your daily activities?	2	1	1	4	1	4	1	1	1	1	1	2	2	2	1	2	2	2	1	2	2	1	1	1	2	1	3	3	3	1	3	1	2	2	2	4	2	1	2	1
	20. Have you had difficulty in concentrating on things, like reading a newspaper or watching television?	1	1	1	4	1	1	1	1	1	1	2	2	2	1	2	2	4	3	2	2	3	1	2	1	1	2	2	3	3	2	4	1	2	2	2	2	2	1	2	1
	21. Did you feel tense?	1	1	2	4	1	3	1	1	1	1	2	2	2	1	2	4	1	2	1	1	3	1	1	1	1	1	1	2.5	4	2	2	2	2	1	2	3	1	1	1	2
	22. Did you worry?	1	1	2	4	2	1	1	2	1	1	1	2	1	1	2	4	2	2	1	1	4	1	1	2	2	2	2	2.5	3	3	2	2	3	1	3	2	2	1	1	2
	23. Did you feel irritable?	1	1	2	4	1	1	1	1	1	1	1	2	2	4	2	4	2	2	1	1	4	1	1	2	2	1	2	1	4	2	2	1	3	1	3	4	3	1	2	2
	24. Did you feel depressed?	1	1	1	4	1	2	1	1	1	1	2	2	1	3	1	3	2	2	2	1	4	1	1	1	2	1	1	1	4	2	2	NA	2	1	1	2	4	1	1	2
	25. Have you had difficulty remembering things?	1	1	2	4	2	4	2	2	1	1	1	1	1	3	4	2	3	3	2	1	4	3	1	1	1	2	4	2	4	2	3	2	3	1	3	1	2	1	3	1
	26. Has your physical condition or medical treatment interfered with your family life?	1	1	1	2	1	4	1	1	1	1	1	2	1	1	2	2	2	2	1	1	4	1	1	1	2	1	2	3	4	2	3	1	2	1	2	2	1	1	3	1
	27. Has your physical condition or medical treatment interfered with your social activities?	2	1	1	4	1	4	1	1	1	1	1	2	1	2	2	2	4	2	2	1	4	1	1	2	2	2	2	3	3	2	4	1	2	1	2	3	2	1	3	1
	28. Has your physical condition or medical treatment caused you financial difficulties?	1	1	1	1	2	4	1	1	1	1	1	2	2	1	2	2	2	3	3	1	4	1	1	1	3	3	1	1	3	1	2	1	1	1	2	4	1	1	3	2
	29. How would you rate your overall health during the past week?	4	7	5	5	6	3	6	6	6	6	5	5	4	5	7	5	2	4	5	6	1	1	6	5	6	6	3	3	3	5	3	5	4	5	5	3	3	6	4	6
	30. How would you rate your overall quality of life during the past week?	4	7	6	5	6	1	6	6	7	6	6	5	5	5	7	3	6	4	6	6	1	1	6	6	6	6	4	3	3	5	3	6	5	5	5	3	4	6	4	6
Computed Scores:
Domain	Class	1	2	3	4	5	6	7	8	9	10	11	12	13	14	15	16	17	18	19	20	21	22	23	24	25	26	27	28	29	30	31	32	33	34	35	36	37	38	39	40
QL2.scaled	Global Health Status	50	100	75	66.6667	83.3333	16.6667	83.3333	83.3333	91.6667	83.3333	75	66.6667	58.3333	66.6667	100	50	50	50	75	83.3333	0	0	83.3333	75	83.3333	83.3333	41.6667	33.3333	33.3333	66.6667	33.3333	75	58.3333	66.6667	66.6667	33.3333	41.6667	83.3333	50	83.3333
PF2.scaled	Functional Scales	93.3333	100	93.3333	13.3333	93.3333	66.6667	100	93.3333	100	100	93.3333	93.3333	93.3333	80	100	86.6667	46.6667	86.6667	93.3333	100	73.3333	100	100	100	100	86.6667	80	33.3333	60	86.6667	40	93.3333	80	80	86.6667	86.6667	26.6667	93.3333	46.6667	93.3333
RF2.scaled	Functional Scales	66.6667	100	83.3333	0	100	0	100	100	100	100	100	66.6667	83.3333	66.6667	83.3333	66.6667	66.6667	66.6667	100	66.6667	16.6667	83.3333	100	66.6667	66.6667	66.6667	33.3333	41.6667	0	100	33.3333	100	66.6667	83.3333	66.6667	33.3333	100	100	33.3333	83.3333
EF.scaled	Functional Scales	100	100	75	0	91.6667	75	100	91.6667	100	100	83.3333	66.6667	83.3333	58.3333	75	8.33333	75	66.6667	91.6667	100	8.33333	100	100	83.3333	75	91.6667	83.3333	75	8.33333	58.3333	66.6667	77.7778	50	100	58.3333	41.6667	50	100	91.6667	66.6667
CF.scaled	Functional Scales	100	100	83.3333	0	83.3333	50	83.3333	83.3333	100	100	83.3333	83.3333	83.3333	66.6667	33.3333	66.6667	16.6667	33.3333	66.6667	83.3333	16.6667	66.6667	83.3333	100	100	66.6667	33.3333	50	16.6667	66.6667	16.6667	83.3333	50	83.3333	50	83.3333	66.6667	100	50	100
SF.scaled	Functional Scales	83.3333	100	100	33.3333	100	0	100	100	100	100	100	66.6667	100	83.3333	66.6667	66.6667	33.3333	66.6667	83.3333	100	0	100	100	83.3333	66.6667	83.3333	66.6667	33.3333	16.6667	66.6667	16.6667	100	66.6667	100	66.6667	50	83.3333	100	33.3333	100
FA.scaled	Symptom Scales	22.2222	0	22.2222	100	33.3333	88.8889	0	11.1111	0	0	22.2222	33.3333	22.2222	44.4444	33.3333	44.4444	66.6667	77.7778	33.3333	11.1111	11.1111	22.2222	11.1111	11.1111	11.1111	33.3333	88.8889	61.1111	77.7778	33.3333	66.6667	22.2222	55.5556	33.3333	44.4444	100	22.2222	33.3333	66.6667	22.2222
NV.scaled	Symptom Scales	0	0	0	50	0	100	0	0	0	0	16.6667	16.6667	0	0	0	50	16.6667	16.6667	0	33.3333	0	0	16.6667	0	0	0	33.3333	16.6667	16.6667	0	0	16.6667	16.6667	0	16.6667	100	0	0	33.3333	16.6667
PA.scaled	Symptom Scales	33.3333	0	16.6667	100	16.6667	100	0	16.6667	0	0	16.6667	33.3333	50	50	0	33.3333	66.6667	50	16.6667	33.3333	50	0	0	0	33.3333	0	83.3333	75	50	16.6667	66.6667	0	50	33.3333	50	100	33.3333	16.6667	50	16.6667
DY.scaled	Symptom Scales	0	0	0	0	0	100	0	0	0	0	0	0	33.3333	0	33.3333	0	0	33.3333	0	0	0	0	0	0	0	0	0	33.3333	66.6667	0	66.6667	33.3333	33.3333	33.3333	33.3333	66.6667	0	0	33.3333	0
SL.scaled	Symptom Scales	33.3333	0	33.3333	100	33.3333	0	0	0	0	0	33.3333	33.3333	100	0	0	33.3333	100	0	0	0	66.6667	0	33.3333	0	33.3333	0	66.6667	50	66.6667	33.3333	66.6667	0	66.6667	0	66.6667	33.3333	66.6667	0	33.3333	0
AP.scaled	Symptom Scales	0	0	0	100	0	33.3333	0	0	0	0	66.6667	0	0	0	0	0	33.3333	33.3333	0	0	0	0	33.3333	0	0	0	0	0	100	0	66.6667	33.3333	0	0	0	33.3333	66.6667	0	33.3333	0
CO.scaled	Symptom Scales	0	0	0	100	0	0	0	0	0	0	0	0	0	0	0	0	0	0	66.6667	0	0	0	100	0	0	0	0	0	66.6667	0	0	100	0	0	0	66.6667	0	0	0	0
DI.scaled	Symptom Scales	0	0	0	0	0	100	0	0	0	0	0	0	0	33.3333	0	66.6667	0	33.3333	0	0	0	0	0	0	0	0	0	66.6667	33.3333	0	0	66.6667	0	0	0	33.3333	0	0	0	0
FI.scaled	Symptom Scales	0	0	0	0	33.3333	100	0	0	0	0	0	33.3333	33.3333	0	33.3333	33.3333	33.3333	66.6667	66.6667	0	100	0	0	0	66.6667	66.6667	0	0	66.6667	0	33.3333	0	0	0	33.3333	100	0	0	66.6667	33.3333

## Sheet: ST9-QoL_LFU
Patient-level quality of life data at last follow-up post-operatively:
Raw scores:
	Question	1	2	3	4	5	6	7	8	9	10	11	12	13	14	15	16	17	18	19	20	21	22	23	24	25	26	27	28	29	30	31	32
	1. Do you have any trouble doing strenuous activities, like carrying a heavy shopping bag or a suitcase?	1	1	2	4	1	1	1	1	1	1	1	1	1	1	1	2	2	1	1	1	2	1	1	1	1	2	3	3	NA	2	3	1
	2. Do you have any trouble taking a long walk?	1	2	1	4	1	3	1	1	1	1	1	1	2	1	1	3	4	1	1	1	2	1	1	1	1	2	1	3	NA	2	4	1
	3. Do you have any trouble taking a short walk outside of the house?	1	1	1	2	1	2	1	1	1	1	1	1	1	1	1	2	4	1	1	1	1	1	1	1	1	1	1	3	NA	1	3	1
	4. Do you need to stay in bed or a chair during the day?	1	1	2	1	1	1	1	1	1	1	1	2	1	1	1	2	3	1	1	1	1	1	1	1	1	1	2	2	NA	1	3	2
	5. Do you need help with eating, dressing, washing yourself or using the toilet?	1	1	1	1	1	2	1	1	1	1	1	1	1	1	1	1	1	1	1	1	1	1	1	1	1	1	1	2	NA	1	3	1
	6. Were you limited in doing either your work or other daily activities?	1	1	1	3	1	1	1	2	1	1	1	2	2	4	1	4	1	1	1	2	3	2	1	2	2	2	2	3	NA	1	3	1
	7. Were you limited in pursuing your hobbies or other leisure time activities?	1	1	1	3	1	4	1	2	1	1	1	2	2	4	1	3	1	1	1	2	3	2	1	2	2	2	2	3	NA	2	4	1
	8. Were you short of breath?	1	1	2	1	1	1	1	1	1	1	1	1	1	1	1	1	1	1	1	1	2	1	1	1	1	1	1	1	NA	1	4	1
	9. Have you had pain (including headache)?	2	1	2	3	2	2	1	2	2	2	1	3	4	4	1	4	4	2	2	2	4	2	1	1	2	1	3	NA	NA	2	3	1
	10. Did you need to rest?	2	2	2	3	2	1	1	2	2	2	1	2	4	4	2	4	4	2	1	1	3	2	1	1	2	2	2	NA	NA	2	3	1
	11. Have you had trouble sleeping?	2	1	3	3	2	3	2	1	1	1	1	3	4	1	2	4	4	2	2	1	4	2	1	1	2	2	1	2	NA	2	2	1
	12. Have you felt weak?	1	1	2	3	2	1	1	2	1	1	1	2	3	1	2	3	2	1	1	1	2	1	1	1	1	2	2	2	NA	2	3	1
	13. Have you lacked appetite?	1	1	1	4	1	2	1	1	1	1	1	1	3	2	1	3	2	1	1	1	1	1	1	1	1	1	1	1	NA	1	2	1
	14. Have you felt nauseated?	1	1	1	1	2	2	1	2	1	2	1	3	3	1	1	4	2	1	1	2	1	1	1	1	1	1	3	1	NA	1	1	1
	15. Have you vomited?	1	1	1	1	1	3	1	1	1	1	1	1	2	1	1	4	2	1	1	2	1	1	1	1	1	1	1	1	NA	1	1	1
	16. Have you been constipated?	1	1	3	3	1	1	1	1	1	1	1	2	2	1	2	1	1	1	2	1	1	1	4	1	1	1	1	1	NA	1	1	1
	17. Have you had diarrhoea?	1	1	1	1	1	4	1	1	1	2	1	2	1	1	1	2	2	1	1	1	1	1	1	1	1	1	1	1	NA	1	2	1
	18. Were you tired?	3	2	3	4	3	2	2	4	NA	2	1	2	3	2	2	4	4	2	2	2	1	2	1	1	2	2	3	3	NA	2	3	1
	19. Did pain interfere with your daily activities?	1	1	2	4	1	1	1	2	2	1	1	2	3	4	1	4	1	1	2	2	3	2	1	1	2	1	2	2	NA	1	3	1
	20. Have you had difficulty in concentrating on things, like reading a newspaper or watching television?	1	1	1	3	2	1	1	2	1	1	1	1	2	1	2	3	2	1	1	2	3	1	1	1	1	2	2	2	NA	2	3	1
	21. Did you feel tense?	1	1	3	3	2	1	2	1	1	2	1	2	2	4	3	3	1	2	2	1	3	1	1	1	1	2	1	1	NA	1	1	2
	22. Did you worry?	2	1	3	3	3	1	2	1	1	2	1	3	1	4	2	3	3	2	2	1	3	1	1	2	2	2	2	2	NA	2	2	2
	23. Did you feel irritable?	1	1	2	3	2	2	2	2	1	1	1	2	3	4	2	3	2	1	2	1	2	1	1	1	2	1	1	2	NA	1	2	2
	24. Did you feel depressed?	1	1	2	3	1	2	2	1	1	1	1	2	1	1	2	3	2	2	2	1	4	1	1	1	2	2	1	3	NA	2	2	1
	25. Have you had difficulty remembering things?	1	1	2	3	2.5	4	1	2	1	1	1	2	1	3	4	2	4	1	1	1	3	2	1	1	2	1	4	3	NA	1	3	1
	26. Has your physical condition or medical treatment interfered with your family life?	1	1	1	4	1	1	1	1	1	1	1	2	3	3	1	4	1	1	2	1	2	1	1	1	2	1	2	3	NA	1	3	1
	27. Has your physical condition or medical treatment interfered with your social activities?	1	1	1	3	1	1	1	2	1	1	1	2	2	3	1	4	4	1	2	1	3	2	1	1	2	2	2	3	NA	2	4	1
	28. Has your physical condition or medical treatment caused you financial difficulties?	1	1	2	3	1	4	1	1	1	1	1	1	2	1	1	4	2	1	2	1	4	1	1	1	3	3	1	1	NA	1	3	1
	29. How would you rate your overall health during the past week?	5	5	4	4	6	5	5	3	7	6	6	3	3	4	6	5	2	6	6	6	2	6	6	7	5	5	5	4.5	NA	5	3	5
	30. How would you rate your overall quality of life during the past week?	6	5	5	4	6	5	5	3	7	6	6	4	3	5	6	2	4	6	6	6	1	6	6	7	6	6	6	4.5	NA	5	3	6
	LastFU_years	5	5	5	4	3	4	4	4	4	3	3	3	3	3	3	3	3	3	3	2	2	2	2	2	2	5	2	2	NA	2	2	2
Computed scores:
Domain	Class	1	2	3	4	5	6	7	8	9	10	11	12	13	14	15	16	17	18	19	20	21	22	23	24	25	26	27	28	29	30	31	32
QL2.scaled	Global Health Status	75	66.6667	58.3333	50	83.3333	66.6667	66.6667	33.3333	100	83.3333	83.3333	41.6667	33.3333	58.3333	83.3333	41.6667	33.3333	83.3333	83.3333	83.3333	8.33333	83.3333	83.3333	100	75	75	75	58.3333	NA	66.6667	33.3333	75
PF2.scaled	Functional Scales	100	93.3333	86.6667	53.3333	100	73.3333	100	100	100	100	100	93.3333	93.3333	100	100	66.6667	40	100	100	100	86.6667	100	100	100	100	86.6667	80	46.6667	NA	86.6667	26.6667	93.3333
RF2.scaled	Functional Scales	100	100	100	33.3333	100	50	100	66.6667	100	100	100	66.6667	66.6667	0	100	16.6667	100	100	100	66.6667	33.3333	66.6667	100	66.6667	66.6667	66.6667	66.6667	33.3333	NA	83.3333	16.6667	100
EF.scaled	Functional Scales	91.6667	100	50	33.3333	66.6667	83.3333	66.6667	91.6667	100	83.3333	100	58.3333	75	25	58.3333	33.3333	66.6667	75	66.6667	100	33.3333	100	100	91.6667	75	75	91.6667	66.6667	NA	83.3333	75	75
CF.scaled	Functional Scales	100	100	83.3333	33.3333	58.3333	50	100	66.6667	100	100	100	83.3333	83.3333	66.6667	33.3333	50	33.3333	100	100	83.3333	33.3333	83.3333	100	100	83.3333	83.3333	33.3333	50	NA	83.3333	33.3333	100
SF.scaled	Functional Scales	100	100	100	16.6667	100	100	100	83.3333	100	100	100	66.6667	50	33.3333	100	0	50	100	66.6667	100	50	83.3333	100	100	66.6667	83.3333	66.6667	33.3333	NA	83.3333	16.6667	100
FA.scaled	Symptom Scales	33.3333	22.2222	44.4444	77.7778	44.4444	11.1111	11.1111	55.5556	16.6667	22.2222	0	33.3333	77.7778	44.4444	33.3333	88.8889	77.7778	22.2222	11.1111	11.1111	33.3333	22.2222	0	0	22.2222	33.3333	44.4444	50	NA	33.3333	66.6667	0
NV.scaled	Symptom Scales	0	0	0	0	16.6667	50	0	16.6667	0	16.6667	0	33.3333	50	0	0	100	33.3333	0	0	33.3333	0	0	0	0	0	0	33.3333	0	NA	0	0	0
PA.scaled	Symptom Scales	16.6667	0	33.3333	83.3333	16.6667	16.6667	0	33.3333	33.3333	16.6667	0	50	83.3333	100	0	100	50	16.6667	33.3333	33.3333	83.3333	33.3333	0	0	33.3333	0	50	33.3333	NA	16.6667	66.6667	0
DY.scaled	Symptom Scales	0	0	33.3333	0	0	0	0	0	0	0	0	0	0	0	0	0	0	0	0	0	33.3333	0	0	0	0	0	0	0	NA	0	100	0
SL.scaled	Symptom Scales	33.3333	0	66.6667	66.6667	33.3333	66.6667	33.3333	0	0	0	0	66.6667	100	0	33.3333	100	100	33.3333	33.3333	0	100	33.3333	0	0	33.3333	33.3333	0	33.3333	NA	33.3333	33.3333	0
AP.scaled	Symptom Scales	0	0	0	100	0	33.3333	0	0	0	0	0	0	66.6667	33.3333	0	66.6667	33.3333	0	0	0	0	0	0	0	0	0	0	0	NA	0	33.3333	0
CO.scaled	Symptom Scales	0	0	66.6667	66.6667	0	0	0	0	0	0	0	33.3333	33.3333	0	33.3333	0	0	0	33.3333	0	0	0	100	0	0	0	0	0	NA	0	0	0
DI.scaled	Symptom Scales	0	0	0	0	0	100	0	0	0	33.3333	0	33.3333	0	0	0	33.3333	33.3333	0	0	0	0	0	0	0	0	0	0	0	NA	0	33.3333	0
FI.scaled	Symptom Scales	0	0	33.3333	66.6667	0	100	0	0	0	0	0	0	33.3333	0	0	100	33.3333	0	33.3333	0	100	0	0	0	66.6667	66.6667	0	0	NA	0	66.6667	0
Summary of quality of life data at last follow-up post-operatively:
Scale	LFU-Before	st.dev	Lancet_notation	p.val	star	p.val_bonferroni	star_bonferroni
QL2.scaled	37.7778	25.4963	37.78(12.28-63.27)	1.09242e-05	****	0.000163863	***
PF2.scaled	26.4815	24.7492	26.48(1.73-51.23)	3.10491e-05	****	0.000465736	***
RF2.scaled	48.8889	35.54	48.89(13.35-84.43)	2.82719e-05	****	0.000424079	***
EF.scaled	36.1111	30.2712	36.11(5.84-66.38)	1.74867e-05	****	0.0002623	***
CF.scaled	47.5	33.128	47.5(14.37-80.63)	1.20265e-05	****	0.000180397	***
SF.scaled	55.5556	37.4814	55.56(18.07-93.04)	9.92748e-06	****	0.000148912	***
FA.scaled	-48.5185	30.2161	-48.52(-78.73--18.3)	7.91225e-06	****	0.000118684	***
NV.scaled	-25.5556	34.6668	-25.56(-60.22-9.11)	0.00158155	**	0.0237233	*
PA.scaled	-56.6667	31.7437	-56.67(-88.41--24.92)	5.04949e-06	****	7.57423e-05	****
DY.scaled	-17.2414	31.6487	-17.24(-48.89-14.41)	0.0185655	*	0.278483
SL.scaled	-47.1264	38.3357	-47.13(-85.46--8.79)	6.65057e-05	****	0.000997585	***
AP.scaled	-26.6667	35.45	-26.67(-62.12-8.78)	0.00141878	**	0.0212816	*
CO.scaled	-14.9425	31.6055	-14.94(-46.55-16.66)	0.031501	*	0.472515
DI.scaled	-10	27.8887	-10(-37.89-17.89)	0.0663621		0.995431
FI.scaled	-25.5556	43.4907	-25.56(-69.05-17.94)	0.00396476	**	0.0594713

## Sheet: ST10-Cx_clinical
Patient-level data of complications:
Patient ID	Immediate (<1 month since operation)	At 3 months	At 12 months	Landriel Ibanez Grade	Clavien Dindo Grade
1	nil	scar pain	scar pain	0	0
2	nil	nil	nil	0	0
3	nil	nil	nil	0	0
4	nil	nil	nil	0	0
5	nil	scar pain	nil	0	0
6	nil	nil	scar pain	0	0
7	? Wound infection -treated with a/b by GP	scar pain	scar pain	1b	1
8	nil	nil	nil	0	0
9	visual - eye movemenet problem (severe)	Vision much improved; not back to normal; scar pain	scar pain; vision	1b	1
10	? Wound infection -treated with a/b by GP	nil	nil	1b	1
11	nil	nil	nil	0	0
12	nil	nil	nil	0	0
13	nil	scar pain	nil	0	0
14	nil	nil	nil	0	0
15	nil	scar pain	nil	0	0
16	GI bleed	scar pain	scar pain	2a	3a
17	nil	nil	nil	0	0
18	nil	nil	scar pain	0	0
19	nil	nil	nil	0	0
20	nil	nil	nil	0	0
21	nil	scar pain	scar pain	0	0
22	nil	nil	nil	0	0
23	nil	nil	nil	0	0
24	wound infection - wound exploration, iv antibiotocs	nil	nil	2b	3b
25	nil	scar pain	scar pain	0	0
26	vision (diplopia)	vision (diplopia)	nil	1b	2
27	nil	scar pain	nil	0	0
28	nil	scar pain (required lidocaine and steroid injection in clinic)	scar pain	1b	2
29	nil	nil	vision	0	0
30	nil	nil	nil	0	0
31	nil	nil	nil	0	0
32	nil	nil	nil	0	0
33	nil	scar pain	scar pain	0	0
34	nil	nil	nil	0	0
35	wound debridment	nil	scar pain	2b	3b
36	reduced hearing	nil	nil	1a	1
37	nil	scar pain	nil	0	0
38	nil	scar pain	nil	0	0
39	nil	nil	nil	0	0
40	nil	nil	nil	0	0
Summary:
Complication	Immediate	At 3mo	At 12mo	Last follow-up
Wound infection - Outpatient antibiotics	2	0	0	0
Wound infection - Surgical debridement	2	0	0	0
Visual	2	2	2	1
GI bleed	1	0	0	0
Reduced hearing	1	0	0	0
Incisional pain	NA	14	10	11

[truncated: 16 more sheets: ST11-NewSx_postOp_pt_reported, ST12-Eide_scores, ST13-Radiology, ST14-Prospective_vs_metanalysis, ST15-3moSx_univariate_cat, ST16-Sx3mo_univariate_cont, ST17-Sx12mo_univariate_cat, ST18-Sx12mo_univariate_cont, ST19_QoL3mo_univ_cat, ST20-QoL3mo_univ_cont, ST21_QoL12mo_univ_cat, ST22_QoL12mo_univ_cont, ST23_3moOutcomes_multivar, ST24_12moOutcomes_multivar, ST25_Severity_univ, ST26_Severity_multivar]
